# Supplementary material for: Fragment-Sized and Bidentate (Immuno)Proteasome Inhibitors Derived from Cysteine and Threonine Targeting Warheads
Source: Cells. 2021 Dec 6;10(12):3431. doi: 10.3390/cells10123431 (PMC8700061; doi:10.3390/cells10123431)
Supplement: Supplementary file 1 [file cells-10-03431-s001.zip]

Archive with 1 entries (1 files):
- cells-1461843-supplementary.pdf
